# Supplementary material for: Elastin-targeted nanoparticles delivering doxycycline mitigate cytokine storm and reduce immune cell infiltration in LPS-mediated lung inflammation
Source: PLoS One. 2023 Jun 2;18(6):e0286211. doi: 10.1371/journal.pone.0286211 (PMC10237374; doi:10.1371/journal.pone.0286211)
Supplement: S1 Raw images — (ZIP) [file pone.0286211.s003.zip]

Archive with 2 entries (2 files):
- gel1 300ms.TIF
- gel2 300ms.TIF
